# Supplementary material for: Spinal Regulation of Posture: Effects of Transcutaneous Spinal Cord and Affective Sound Stimulation
Source: Life (Basel). 2024 Nov 29;14(12):1569. doi: 10.3390/life14121569 (PMC11676152; doi:10.3390/life14121569)
Supplement: Supplementary file 1 [file life-14-01569-s001.zip]

Archive with 1 entries (1 files):
- life-3285331-supplementary.pdf
